# Supplementary material for: MAVS signaling is required for preventing persistent chikungunya heart infection and chronic vascular tissue inflammation
Source: Nat Commun. 2023 Aug 3;14:4668. doi: 10.1038/s41467-023-40047-w (PMC10400619; doi:10.1038/s41467-023-40047-w)
Supplement: Supplementary file 4 — Supplementary Data 1 [file 41467_2023_40047_MOESM4_ESM.xlsx]

## Sheet: Sheet1
Supplementary Data 1. Histopathological assessment of H&E sections for WT, Mavs+/- and Mavs-/- infected mice.
Microscopy image data is stored in OMERO Plus and is accessible through the NYU Data Catalog: https://datacatalog.med.nyu.edu/dataset/10621.
Mouse ID	Genotype	Dpi (days)	Condition	Infection route	Vasculitis			Myocarditis	Notes
					Vasculitis	Ao	PA
M1	WT	Mock-infected	Mock-infected	intravenous	NO	NO	NO	NO
M2	WT	Mock-infected	Mock-infected	intravenous	NO	NO	NO	NO
M3	WT	Mock-infected	Mock-infected	intravenous	NO	NO	NO	NO
M4	WT	Mock-infected	Mock-infected	intravenous	NO	NO	NO	NO
M5	WT	3 dpi	CHIKV	intravenous	NO	NO	NO	NO
M6	WT	3 dpi	CHIKV	intravenous	NO	NO	NO	NO
M7	WT	3 dpi	CHIKV	intravenous	NO	NO	NO	NO
M8	WT	3 dpi	CHIKV	intravenous	NA*	NA	NA	NO
M9	WT	5 dpi	CHIKV	intravenous	NO	NO	NO	NO
M10	WT	5 dpi	CHIKV	intravenous	NO	NO	NO	NO
M11	WT	5 dpi	CHIKV	intravenous	NO	NO	NO	NO
M12	WT	10 dpi	CHIKV	intravenous	NO	NO	NA	NO
M13	WT	10 dpi	CHIKV	intravenous	YES**	YES	NO	NO	**Vasculitis (focal endothelialitis in Ao) (Fig. 5a)
M14	WT	10 dpi	CHIKV	intravenous	NO	NO	NA	NO
M15	WT	10 dpi	CHIKV	intravenous	NO	NO	NO	NO
M16	WT	15 dpi	CHIKV	intravenous	NO	NO	NO	NO
M17	WT	15 dpi	CHIKV	intravenous	NO	NO	NA	NO
M18	Mavs+/-	Mock-infected	Mock-infected	intravenous	NO	NO	NO	NO
M19	Mavs+/-	10 dpi	CHIKV	intravenous	YES**	YES	NA	NO	**Vasculitis (focal endothelialitis in Ao) (Fig. 5a)
M20	Mavs+/-	10 dpi	CHIKV	intravenous	NO	NO	NO	NO
M21	Mavs+/-	10 dpi	CHIKV	intravenous	NO	NO	NO	NO
M22	Mavs+/-	10 dpi	CHIKV	intravenous	NO	NO	NO	NO
M23	Mavs+/-	10 dpi	CHIKV	intravenous	NO	NO	NO	NO
M24	Mavs+/-	10 dpi	CHIKV	intravenous	NO	NO	NO	NO
M25	Mavs-/-	Mock-infected	Mock-infected	intravenous	NO	NO	NO	NO	Fig. 6d
M26	Mavs-/-	Mock-infected	Mock-infected	intravenous	NO	NO	NO	NO
M27	Mavs-/-	Mock-infected	Mock-infected	intravenous	NO	NO	NO	NO
M28	Mavs-/-	Mock-infected	Mock-infected	intravenous	NO	NO	NO	NO
M29	Mavs-/-	10 dpi	CHIKV	intravenous	YES	NA*	YES	NO	Focal inflammation in RA endocardium
M30	Mavs-/-	10 dpi	CHIKV	intravenous	YES	NO	YES	NO
M31	Mavs-/-	10 dpi	CHIKV	intravenous	YES	YES	YES	NO
M32	Mavs-/-	10 dpi	CHIKV	intravenous	YES	YES	YES	YES	Focal myocarditis
M33	Mavs-/-	10 dpi	CHIKV	intravenous	YES	YES	NA*	YES	Focal myocarditis (Fig. 5a)
M34	Mavs-/-	10 dpi	CHIKV	intravenous	YES	YES	YES	NO
M35	Mavs-/-	10 dpi	CHIKV	intravenous	YES	YES	YES	YES	Focal myocarditis
M36	Mavs-/-	10 dpi	CHIKV	intravenous	YES	YES	YES	YES	Focal myocarditis
M37	Mavs-/-	10 dpi	CHIKV	intravenous	YES	NA*	NA*	NO
M38	Mavs-/-	10 dpi	CHIKV	intravenous	YES	YES	YES	NO
M39	Mavs-/-	10 dpi	CHIKV	intravenous	YES	YES	YES	YES	Focal myocarditis
M40	Mavs-/-	10 dpi	CHIKV	intravenous	YES	YES	YES	YES	Focal myocarditis
M41	Mavs-/-	10 dpi	CHIKV	intravenous	YES	YES	YES	YES	Focal myocarditis
M42	Mavs-/-	14 dpi	CHIKV	intravenous	YES	YES	YES	NO
M43	Mavs-/-	14 dpi	CHIKV	intravenous	YES	YES	NA*	NO
M44	Mavs-/-	14 dpi	CHIKV	intravenous	YES	YES	YES	YES	Moribund at the moment of harvest. Focal myocarditis / Vasculitis of intramyocardial arteries
M45	Mavs-/-	15 dpi	CHIKV	intravenous	YES	YES	YES	YES	Moribund at the moment of harvest. Multifocal myocarditis (Supplementary Fig. 7)
M46	Mavs-/-	15 dpi	CHIKV	intravenous	YES	YES	YES	NO	Fig. 6d
M47	Mavs-/-	15 dpi	CHIKV	intravenous	YES	NA*	YES	NO
M48	Mavs-/-	15 dpi	CHIKV	intravenous	YES	YES	YES	YES	Focal myocarditis in LV
M49	Mavs-/-	15 dpi	CHIKV	intravenous	YES	YES	YES	YES	Multifocal myocarditis (Fig. 6a and Supplementary Fig. 6a and 6c)
M50	Mavs-/-	15 dpi	CHIKV	intravenous	YES	YES	YES	YES	Multifocal myocarditis accentuated around the vessels
M51	Mavs-/-	15 dpi	CHIKV	intravenous	YES	YES	YES	YES	Multifocal myocarditis accentuated around the vessels
M52	Mavs-/-	30 dpi	CHIKV	intravenous	YES	YES	YES	NO
M53	Mavs-/-	30 dpi	CHIKV	intravenous	NA*	NA*	NA*	NO
M54	Mavs-/-	30 dpi	CHIKV	intravenous	YES	YES	YES	YES	Focal myocarditis in LV
M55	Mavs-/-	30 dpi	CHIKV	intravenous	YES	YES	YES	YES	Multifocal myocarditis accentuated around the vessels (Fig. 6a and Supplementary Fig. 6a and 6c)
M56	Mavs-/-	30 dpi	CHIKV	intravenous	YES	YES	YES	NO
M57	Mavs-/-	60 dpi	CHIKV	intravenous	YES*	YES	YES	YES	Focal myocarditis accentuated around the vessels/ *Vasculitis: minimal infiltration (Fig. 6d)
M58	Mavs-/-	60 dpi	CHIKV	intravenous	YES	NO	YES	NO
M59	Mavs-/-	60 dpi	CHIKV	intravenous	YES	YES	YES	YES	Multifocal myocarditis accentuated around the vessels (Supplementary Fig. 6c)
M60	Mavs-/-	60 dpi	CHIKV	intravenous	YES*	YES*	NO	YES	Focal myocarditis accentuated around the vessels/*Vasculitis: minimal infiltration compared to 30 dpi (Fig 6a & Supplementary Fig. 6a)
M61	Mavs-/-	Mock-infected	Mock-infected	subcutaneous	NO	NO	NO	NO
M62	Mavs-/-	Mock-infected	Mock-infected	subcutaneous	NO	NO	NO	NO
M63	Mavs-/-	14 dpi	CHIKV	subcutaneous	YES	YES	YES	YES	Focal myocarditis accentuated around vessels
M64	Mavs-/-	14 dpi	CHIKV	subcutaneous	YES	YES	YES	YES	Focal myocarditis accentuated around vessels (Fig. 6a, Supplementary Fig. 6b and 6d)
M65	Mavs-/-	14 dpi	CHIKV	subcutaneous	YES	YES	YES	NO	Fig. 6d
M66	Mavs-/-	31 dpi	CHIKV	subcutaneous	YES	YES	NO	YES	Focal inflammation in RA endocardium/ Multifocal myocarditis accentuated around vessels (Fig. 6a and Supplementary Fig. 6e)
M67	Mavs-/-	31 dpi	CHIKV	subcutaneous	YES	YES	YES	NO	Supplementary Fig. 6e
M68	Mavs-/-	31 dpi	CHIKV	subcutaneous	YES	YES	YES	YES	Focal myocarditis accentuated around the vessels (Supplementary Fig. 6e)
M69	Mavs-/-	60 dpi	CHIKV	subcutaneous	YES*	YES*	YES*	NO	*Vasculitis: minimal infiltration compared to 31 dpi (Fig. 6a and d, and Supplementary Fig. 6d)
M70	Mavs-/-	60 dpi	CHIKV	subcutaneous	YES*	YES*	NO	NO	*Vasculitis: minimal infiltration compared to 31 dpi (Supplementary Fig. 6d)
M71	Mavs-/-	60 dpi	CHIKV	subcutaneous	NO	NO	NO	NO
NA*: NO Ao or PA section in that slide; Ao: aorta; PA: pulmonary artery; RA: Right atrium; LV: Left ventricle
