# Supplementary material for: MAVS signaling is required for preventing persistent chikungunya heart infection and chronic vascular tissue inflammation
Source: Nat Commun. 2023 Aug 3;14:4668. doi: 10.1038/s41467-023-40047-w (PMC10400619; doi:10.1038/s41467-023-40047-w)
Supplement: Supplementary file 5 — Supplementary Data 2 [file 41467_2023_40047_MOESM5_ESM.xlsx]

## Sheet: Sheet1
Supplementary Data 2. List of differentially expressed genes at 2 dpi
	log2FoldChange	p-value	Adjusted p-value	Gene name
ENSMUSG00000057465.5	5.89031	0.000807516	0.025405	Saa2
ENSMUSG00000074115.5	5.51214	0.00231657	0.0559622	Saa1
ENSMUSG00000091350.2	5.30121	3.65583e-06	0.000262933	Vmn2r92
ENSMUSG00000106577.1	5.06666	3.029e-10	6.1465e-08	Gm31026
ENSMUSG00000001260.10	5.06498	2.27204e-06	0.000173512	Gabrg1
ENSMUSG00000073177.8	4.94375	2.86364e-05	0.00157647	Gm773
ENSMUSG00000086221.1	4.82879	4.1291e-05	0.0021885	4930412B13Rik
ENSMUSG00000030827.5	4.69086	2.98691e-06	0.000220403	Fgf21
ENSMUSG00000067750.3	4.56153	0.00175239	0.045506	Khdc1a
ENSMUSG00000025498.15	4.51418	6.77782e-14	2.34819e-11	Irf7
ENSMUSG00000032446.14	4.48108	0.000827328	0.0259135	Eomes
ENSMUSG00000079853.5	4.40776	0.00100357	0.0297602	Klra1
ENSMUSG00000079597.2	4.38149	0.00211254	0.0523693	Cstdc4
ENSMUSG00000024675.19	4.34994	2.93146e-40	1.041e-36	Ms4a4c
ENSMUSG00000023132.8	4.3406	5.35265e-47	2.17234e-43	Gzma
ENSMUSG00000051198.6	4.27118	0.00106306	0.0310798	4930548G14Rik
ENSMUSG00000068606.6	4.19161	7.16172e-07	6.24103e-05	Gm4841
ENSMUSG00000067229.3	4.17134	0.00189155	0.0481114	Cyp2c66
ENSMUSG00000057346.12	4.11803	8.13381e-10	1.4908e-07	Apol9a
ENSMUSG00000105662.4	4.08497	1.48418e-05	0.000900944	Gm6639
ENSMUSG00000108356.1	4.08357	0.00169021	0.0444193	9130221F21Rik
ENSMUSG00000092413.6	4.035	0.00177403	0.0458584	Olfr115
ENSMUSG00000022548.14	4.02015	4.4844e-111	1.27397e-106	Apod
ENSMUSG00000015437.5	3.99608	8.6963e-18	4.66138e-15	Gzmb
ENSMUSG00000000791.9	3.78002	0.000126738	0.00559953	Il12rb1
ENSMUSG00000042501.12	3.77007	5.00846e-14	1.75661e-11	Cpa6
ENSMUSG00000068246.6	3.75938	3.53787e-08	4.40822e-06	Apol9b
ENSMUSG00000078780.7	3.75442	0.00211118	0.0523693	Gm5150
ENSMUSG00000038963.15	3.74632	0.00446712	0.0891198	Slco4a1
ENSMUSG00000056755.13	3.72119	1.07875e-26	1.53231e-23	Grm7
ENSMUSG00000067599.13	3.61723	4.94048e-05	0.00253347	Klra7
ENSMUSG00000044103.4	3.60312	0.00418487	0.085408	Il1f9
ENSMUSG00000035653.16	3.56577	0.000833185	0.0260109	Lrfn5
ENSMUSG00000022454.17	3.55283	7.00041e-09	1.03581e-06	Nell2
ENSMUSG00000030187.15	3.50651	8.63253e-20	6.28825e-17	Klra2
ENSMUSG00000032661.9	3.39464	4.99828e-07	4.61027e-05	Oas3
ENSMUSG00000022126.6	3.38051	2.45979e-05	0.00140887	Acod1
ENSMUSG00000025592.17	3.35878	3.40954e-09	5.3812e-07	Dach2
ENSMUSG00000027233.4	3.34862	6.84394e-21	5.8918e-18	Patl2
ENSMUSG00000032356.12	3.34547	0.00314049	0.0697933	Rasgrf1
ENSMUSG00000101855.1	3.3076	0.00364748	0.0775608	1700010N08Rik
ENSMUSG00000048905.5	3.17401	0.00609216	0.110589	4930539E08Rik
ENSMUSG00000034459.8	3.17322	1.1337e-07	1.26598e-05	Ifit1
ENSMUSG00000030107.10	3.15425	2.26683e-08	2.94056e-06	Usp18
ENSMUSG00000062524.4	3.12529	4.24475e-07	4.02244e-05	Ncr1
ENSMUSG00000005667.8	3.09792	5.65202e-40	1.78409e-36	Mthfd2
ENSMUSG00000037202.6	3.09459	6.55403e-09	9.74834e-07	Prf1
ENSMUSG00000046879.7	3.08195	8.80479e-11	1.93903e-08	Irgm1
ENSMUSG00000041754.5	3.07994	0.00802566	0.133266	Trem3
ENSMUSG00000079852.4	3.06054	0.00113727	0.0328786	Klra4
ENSMUSG00000045551.7	3.03856	0.00121005	0.0343762	Fpr1
ENSMUSG00000028176.13	2.98988	1.52723e-05	0.000925099	Lrrc7
ENSMUSG00000095620.7	2.96197	5.13243e-05	0.00262243	Csta2
ENSMUSG00000073418.4	2.95942	1.23761e-33	2.92993e-30	C4b
ENSMUSG00000061232.16	2.93092	8.21046e-30	1.37206e-26	H2-K1
ENSMUSG00000015451.16	2.92521	2.23361e-47	1.05758e-43	C4a
ENSMUSG00000062488.9	2.89694	5.21093e-05	0.00265776	Ifit3b
ENSMUSG00000074896.3	2.85732	4.85392e-05	0.00249688	Ifit3
ENSMUSG00000094796.2	2.83091	1.4919e-13	4.81628e-11	BC147527
ENSMUSG00000030167.15	2.8264	0.000590226	0.01975	Klrc1
ENSMUSG00000037921.15	2.82518	7.4665e-20	5.58199e-17	Ddx60
ENSMUSG00000046718.8	2.79647	3.41124e-07	3.31884e-05	Bst2
ENSMUSG00000046500.8	2.78408	0.00147519	0.0401425	Tafa4
ENSMUSG00000035692.7	2.76248	6.36752e-05	0.00313588	Isg15
ENSMUSG00000038508.7	2.73494	4.8746e-14	1.73103e-11	Gdf15
ENSMUSG00000060550.16	2.72108	1.14873e-15	4.79918e-13	H2-Q7
ENSMUSG00000022181.16	2.7137	1.83086e-05	0.00108586	C6
ENSMUSG00000026180.8	2.70686	0.0001294	0.00568823	Cxcr2
ENSMUSG00000040483.15	2.69138	6.87396e-13	1.95282e-10	Xaf1
ENSMUSG00000073409.12	2.6653	3.58442e-12	9.09193e-10	H2-Q6
ENSMUSG00000027514.14	2.63141	0.00222	0.054463	Zbp1
ENSMUSG00000064215.13	2.61322	4.3404e-73	4.11021e-69	Ifi27
ENSMUSG00000095788.6	2.5963	1.6669e-05	0.00100328	Sirpb1a
ENSMUSG00000056116.18	2.58873	5.46848e-13	1.58525e-10	H2-T22
ENSMUSG00000022651.6	2.57855	0.000110313	0.00499025	Retnlg
ENSMUSG00000004612.9	2.56827	2.02948e-07	2.07393e-05	Nkg7
ENSMUSG00000035042.2	2.55818	6.95003e-13	1.95488e-10	Ccl5
ENSMUSG00000000386.16	2.55648	1.39058e-05	0.000851399	Mx1
ENSMUSG00000041827.15	2.53884	1.26261e-06	0.000102484	Oasl1
ENSMUSG00000000204.16	2.53264	7.30103e-10	1.35565e-07	Slfn4
ENSMUSG00000039057.11	2.5296	3.03105e-09	4.83759e-07	Myo16
ENSMUSG00000037849.8	2.52452	0.000327418	0.0123856	Ifi206
ENSMUSG00000043659.11	2.51185	0.00655265	0.115624	Npsr1
ENSMUSG00000073406.10	2.50325	2.56795e-25	3.31604e-22	H2-Bl
ENSMUSG00000030154.10	2.49184	0.00561303	0.104097	Klrb1f
ENSMUSG00000045932.12	2.47783	3.68395e-06	0.00026362	Ifit2
ENSMUSG00000024338.15	2.45697	2.35735e-06	0.000179064	Psmb8
ENSMUSG00000066861.14	2.43454	1.78694e-05	0.00106203	Oas1g
ENSMUSG00000079507.10	2.42973	4.64877e-30	8.25418e-27	H2-Q1
ENSMUSG00000091415.5	2.42879	1.92889e-12	5.1213e-10	Ak9
ENSMUSG00000021208.9	2.42792	9.59823e-11	2.09751e-08	Ifi27l2b
ENSMUSG00000052749.9	2.42283	8.60263e-08	9.93464e-06	Trim30b
ENSMUSG00000029322.12	2.39219	1.91047e-06	0.000149106	Plac8
ENSMUSG00000028459.11	2.38369	4.56269e-10	9.00149e-08	Cd72
ENSMUSG00000054892.14	2.37019	0.00837016	0.136346	Txk
ENSMUSG00000033880.11	2.3621	1.05732e-09	1.90109e-07	Lgals3bp
ENSMUSG00000064057.12	2.35374	2.81702e-05	0.00156141	Scgb3a1
ENSMUSG00000078763.2	2.31349	0.000329171	0.0124189	Slfn1
ENSMUSG00000073411.12	2.31151	4.79563e-21	4.25747e-18	H2-D1
ENSMUSG00000056752.16	2.30441	0.0011041	0.0321377	Dnah9
ENSMUSG00000052736.15	2.30295	0.00802625	0.133266	Klrc2
ENSMUSG00000026104.14	2.29728	2.95206e-07	2.953e-05	Stat1
ENSMUSG00000032596.14	2.29524	2.96098e-17	1.47576e-14	Uba7
ENSMUSG00000089727.2	2.29184	0.000771737	0.0245513	Klra8
ENSMUSG00000091705.8	2.28894	2.64402e-17	1.34132e-14	H2-Q2
ENSMUSG00000036067.12	2.27793	4.1528e-07	3.95896e-05	Slc2a6
ENSMUSG00000023341.15	2.26744	5.95889e-10	1.12857e-07	Mx2
ENSMUSG00000052776.10	2.2655	1.69664e-05	0.00101903	Oas1a
ENSMUSG00000043020.13	2.25937	0.00608153	0.110467	Wdr63
ENSMUSG00000029752.12	2.25624	1.71636e-20	1.39314e-17	Asns
ENSMUSG00000055413.12	2.25408	2.71128e-14	9.87496e-12	H2-Q5
ENSMUSG00000030219.13	2.25257	0.00544674	0.102069	Erp27
ENSMUSG00000091649.3	2.24658	2.8066e-05	0.0015605	Phf11b
ENSMUSG00000035186.6	2.24137	0.00167306	0.0441559	Ubd
ENSMUSG00000066677.12	2.23058	5.40531e-07	4.92178e-05	Ifi208
ENSMUSG00000056071.12	2.22088	2.01982e-09	3.47765e-07	S100a9
ENSMUSG00000001166.17	2.21621	1.29526e-07	1.39953e-05	Oas1c
ENSMUSG00000068245.14	2.20763	1.15414e-06	9.55011e-05	Phf11d
ENSMUSG00000059089.4	2.20493	1.07918e-06	9.0705e-05	Fcgr4
ENSMUSG00000003484.4	2.20332	1.82778e-10	3.84633e-08	Cyp4f18
ENSMUSG00000043939.15	2.19728	0.00665308	0.116671	A530064D06Rik
ENSMUSG00000032715.9	2.14905	6.61652e-27	9.8931e-24	Trib3
ENSMUSG00000102051.1	2.1365	2.13603e-07	2.175e-05	Ly6a2
ENSMUSG00000043740.15	2.12724	2.02576e-05	0.00118905	B430306N03Rik
ENSMUSG00000069874.7	2.1187	0.000577661	0.0193981	Irgm2
ENSMUSG00000028037.13	2.11505	0.00193531	0.0487577	Ifi44
ENSMUSG00000027322.11	2.10179	1.29563e-07	1.39953e-05	Siglec1
ENSMUSG00000070637.2	2.08464	0.000310063	0.0118714	Srarp
ENSMUSG00000029798.11	2.05148	9.59126e-06	0.000615075	Herc6
ENSMUSG00000073402.11	2.04832	5.65444e-16	2.47134e-13	Gm8909
ENSMUSG00000026981.15	2.04221	0.000705783	0.0229412	Il1rn
ENSMUSG00000035929.11	2.03678	1.40428e-09	2.4626e-07	H2-Q4
ENSMUSG00000043263.13	2.03472	8.41156e-07	7.24971e-05	Ifi209
ENSMUSG00000001444.2	2.02027	0.000294067	0.0113353	Tbx21
ENSMUSG00000026073.13	2.00171	0.0050231	0.0966249	Il1r2
ENSMUSG00000074677.11	2.00028	3.12128e-05	0.00170246	Sirpb1c
ENSMUSG00000030114.8	1.98947	0.00520962	0.0992623	Klrg1
ENSMUSG00000017830.15	1.98349	0.000482281	0.0168319	Dhx58
ENSMUSG00000067235.14	1.98082	1.23714e-29	1.95255e-26	H2-Q10
ENSMUSG00000044703.5	1.97984	0.000729813	0.0235605	Phf11a
ENSMUSG00000028268.14	1.9656	0.00203558	0.0506825	Gbp3
ENSMUSG00000026896.14	1.96385	9.23811e-09	1.33901e-06	Ifih1
ENSMUSG00000089942.9	1.94871	3.97059e-18	2.21177e-15	Pira2
ENSMUSG00000081665.2	1.93343	3.87521e-16	1.72017e-13	Pira1
ENSMUSG00000010358.13	1.92417	2.49095e-11	5.7069e-09	Ifi35
ENSMUSG00000092021.8	1.90843	8.4387e-05	0.00400298	Gbp11
ENSMUSG00000073491.11	1.90385	0.00555326	0.103383	Ifi213
ENSMUSG00000073489.6	1.90283	2.24622e-05	0.00130231	Ifi204
ENSMUSG00000028859.14	1.8939	3.51328e-12	9.07353e-10	Csf3r
ENSMUSG00000030149.15	1.88466	6.28272e-07	5.59517e-05	Klrk1
ENSMUSG00000058163.14	1.8777	0.000137619	0.00599635	Gm5431
ENSMUSG00000038642.10	1.86206	1.97309e-13	6.15972e-11	Ctss
ENSMUSG00000033777.4	1.85847	5.37407e-20	4.12627e-17	Tlr13
ENSMUSG00000026548.4	1.85229	1.02746e-08	1.4742e-06	Slamf9
ENSMUSG00000035373.2	1.85065	2.35708e-06	0.000179064	Ccl7
ENSMUSG00000056290.16	1.8437	1.64669e-08	2.18602e-06	Ms4a4b
ENSMUSG00000048852.13	1.84121	0.00100191	0.0297421	Gm12185
ENSMUSG00000028337.14	1.8299	1.59287e-06	0.00012783	Coro2a
ENSMUSG00000092517.1	1.82177	0.00395123	0.0821144	Art2a
ENSMUSG00000054072.12	1.81788	0.000326269	0.0123586	Iigp1
ENSMUSG00000087175.7	1.81683	0.00423442	0.0860483	Gm15133
ENSMUSG00000045322.10	1.81682	1.59092e-08	2.14201e-06	Tlr9
ENSMUSG00000078616.2	1.81196	0.00151806	0.0410339	Trim30c
ENSMUSG00000018930.3	1.80437	0.000371223	0.0136254	Ccl4
ENSMUSG00000040296.15	1.80123	2.58872e-10	5.32919e-08	Ddx58
ENSMUSG00000073555.1	1.79709	0.0015898	0.0426083	Gm4951
ENSMUSG00000025279.7	1.79025	6.62173e-06	0.00044472	Dnase1l3
ENSMUSG00000021880.7	1.77762	6.93154e-07	6.07772e-05	Rnase6
ENSMUSG00000029254.16	1.77655	1.63754e-08	2.18448e-06	Stap1
ENSMUSG00000020641.16	1.77544	0.000377276	0.0138297	Rsad2
ENSMUSG00000025408.15	1.77155	1.44435e-23	1.51972e-20	Ddit3
ENSMUSG00000003206.7	1.76743	1.18933e-06	9.77495e-05	Ebi3
ENSMUSG00000079017.3	1.74882	0.00144334	0.0394267	Ifi27l2a
ENSMUSG00000043832.13	1.74787	2.83346e-25	3.49981e-22	Clec4a3
ENSMUSG00000030427.17	1.7329	1.79008e-06	0.000140482	Lilra6
ENSMUSG00000074419.11	1.73236	1.06514e-05	0.000676947	Gm15448
ENSMUSG00000086213.2	1.72879	0.00119171	0.0339572	A330040F15Rik
ENSMUSG00000070501.14	1.72851	5.48249e-07	4.9761e-05	Ifi214
ENSMUSG00000050241.8	1.71188	0.00505913	0.0970962	Klre1
ENSMUSG00000041481.17	1.71035	0.00659542	0.116018	Serpina3g
ENSMUSG00000024672.11	1.70662	1.82771e-18	1.05966e-15	Ms4a7
ENSMUSG00000029605.16	1.69887	7.05749e-05	0.00341561	Oas1b
ENSMUSG00000049037.8	1.69398	6.13759e-16	2.60243e-13	Clec4a1
ENSMUSG00000027313.3	1.68878	3.47458e-05	0.0018766	Chac1
ENSMUSG00000030789.9	1.68861	1.92961e-09	3.36309e-07	Itgax
ENSMUSG00000063268.12	1.68786	2.20176e-08	2.86926e-06	Parp10
ENSMUSG00000030474.9	1.68532	1.70478e-11	3.93748e-09	Siglece
ENSMUSG00000073412.6	1.68311	3.09705e-08	3.93499e-06	Lst1
ENSMUSG00000066258.13	1.67879	1.02322e-20	8.54959e-18	Trim12a
ENSMUSG00000097804.1	1.67448	1.06889e-07	1.205e-05	Gm16685
ENSMUSG00000031026.15	1.67261	0.000636669	0.0211793	Trim66
ENSMUSG00000027398.13	1.67244	6.666e-05	0.00325386	Il1b
ENSMUSG00000091144.2	1.67122	9.74984e-05	0.00450379	Phf11c
ENSMUSG00000041078.7	1.67073	0.000441573	0.0157794	Grid1
ENSMUSG00000011008.13	1.66932	0.00781268	0.130713	Mcoln2
ENSMUSG00000037440.8	1.66536	0.00638437	0.114143	Vnn1
ENSMUSG00000000682.7	1.66529	9.518e-15	3.51165e-12	Cd52
ENSMUSG00000072620.3	1.66076	2.00654e-06	0.000155324	Slfn2
ENSMUSG00000029371.7	1.65628	0.00520654	0.0992623	Cxcl5
ENSMUSG00000029561.17	1.65248	0.0050341	0.0966962	Oasl2
ENSMUSG00000025017.10	1.64722	8.05693e-07	6.97833e-05	Pik3ap1
ENSMUSG00000066273.6	1.63067	0.0044362	0.0888841	Olfr33
ENSMUSG00000090215.9	1.62944	2.61716e-09	4.24863e-07	Trim34b
ENSMUSG00000069609.7	1.62698	2.08985e-13	6.45331e-11	Cd300ld4
ENSMUSG00000056054.9	1.62523	2.27709e-05	0.00131483	S100a8
ENSMUSG00000024079.4	1.62098	6.31396e-10	1.1879e-07	Eif2ak2
ENSMUSG00000058818.13	1.61611	1.39233e-25	1.88355e-22	Pirb
ENSMUSG00000026536.9	1.615	1.3272e-09	2.35653e-07	Ifi211
ENSMUSG00000033355.6	1.61252	0.00111064	0.0322619	Rtp4
ENSMUSG00000035208.16	1.61199	0.0012512	0.0352634	Slfn8
ENSMUSG00000001128.7	1.61036	2.1489e-30	4.06987e-27	Cfp
ENSMUSG00000030124.2	1.60505	5.8078e-07	5.20485e-05	Lag3
ENSMUSG00000025716.14	1.59666	3.41945e-05	0.00185035	Myo3a
ENSMUSG00000046245.13	1.59358	9.28578e-07	7.89819e-05	Pilra
ENSMUSG00000070390.12	1.59332	2.70455e-06	0.000201663	Nlrp1b
ENSMUSG00000026946.9	1.59166	3.99225e-08	4.89956e-06	Nmi
ENSMUSG00000024677.13	1.57928	1.18071e-15	4.86126e-13	Ms4a6b
ENSMUSG00000053063.11	1.57328	1.99058e-09	3.44819e-07	Clec12a
ENSMUSG00000028874.14	1.56705	0.000639462	0.0212473	Fgr
ENSMUSG00000057135.12	1.56028	8.42771e-07	7.24971e-05	Scimp
ENSMUSG00000036526.8	1.55976	0.00218261	0.0536846	Card11
ENSMUSG00000070427.4	1.55671	3.00162e-07	2.98157e-05	Il18bp
ENSMUSG00000038179.13	1.55445	0.000499561	0.0172863	Slamf7
ENSMUSG00000006930.15	1.55343	6.22649e-07	5.56253e-05	Hap1
ENSMUSG00000056888.11	1.55058	2.19652e-07	2.22861e-05	Glipr1
ENSMUSG00000089722.2	1.54615	1.12894e-13	3.8181e-11	Cd300ld5
ENSMUSG00000057596.13	1.54107	3.79909e-06	0.000269148	Trim30d
ENSMUSG00000053398.11	1.53643	1.60084e-07	1.68438e-05	Phgdh
ENSMUSG00000023067.14	1.52567	1.35369e-07	1.45121e-05	Cdkn1a
ENSMUSG00000051457.7	1.52234	2.86433e-10	5.85415e-08	Spn
ENSMUSG00000032690.16	1.51314	1.43272e-05	0.000873436	Oas2
ENSMUSG00000032066.9	1.51134	0.000350997	0.0130517	Bco2
ENSMUSG00000026395.16	1.51072	4.55572e-24	5.39264e-21	Ptprc
ENSMUSG00000079197.10	1.50484	8.56269e-24	9.7303e-21	Psme2
ENSMUSG00000004730.15	1.49623	5.5156e-22	5.4032e-19	Adgre1
ENSMUSG00000046805.10	1.49484	2.19946e-23	2.23158e-20	Mpeg1
ENSMUSG00000030148.15	1.49371	3.20055e-15	1.26284e-12	Clec4a2
ENSMUSG00000059203.10	1.46954	0.00190575	0.0482965	Il1rapl2
ENSMUSG00000050335.17	1.46519	1.47312e-10	3.1466e-08	Lgals3
ENSMUSG00000034641.2	1.46425	1.38762e-18	8.21267e-16	Cd300ld
ENSMUSG00000022014.15	1.46053	2.53208e-08	3.26972e-06	Epsti1
ENSMUSG00000091996.8	1.4602	0.0058104	0.106771	BC049352
ENSMUSG00000040522.5	1.45974	1.27871e-05	0.000793166	Tlr8
ENSMUSG00000073490.11	1.45734	3.56839e-15	1.38869e-12	Ifi207
ENSMUSG00000024679.10	1.44736	3.78155e-14	1.35988e-11	Ms4a6d
ENSMUSG00000067203.8	1.44264	2.51274e-21	2.30273e-18	H2-K2
ENSMUSG00000069607.4	1.44125	1.59452e-13	5.03319e-11	Cd300ld3
ENSMUSG00000016206.6	1.43497	7.51309e-13	2.09254e-10	H2-M3
ENSMUSG00000074417.9	1.43472	1.86302e-08	2.43901e-06	Pira11
ENSMUSG00000056144.14	1.43351	0.000120876	0.00539084	Trim34a
ENSMUSG00000015947.10	1.43054	0.00278972	0.0642247	Fcgr1
ENSMUSG00000027078.14	1.4304	0.00120323	0.034251	Ube2l6
ENSMUSG00000052160.7	1.43003	1.3851e-18	8.21267e-16	Pld4
ENSMUSG00000054203.7	1.42916	6.54234e-22	6.19538e-19	Ifi205
ENSMUSG00000034422.14	1.42286	0.000429609	0.0154295	Parp14
ENSMUSG00000070873.5	1.41972	7.52842e-18	4.11298e-15	Lilra5
ENSMUSG00000040528.15	1.41896	3.49005e-08	4.36779e-06	Milr1
ENSMUSG00000003283.15	1.41563	1.63784e-08	2.18448e-06	Hck
ENSMUSG00000025058.4	1.41366	4.74531e-05	0.00246904	5430427O19Rik
ENSMUSG00000018459.15	1.41084	0.00711957	0.122805	Slc13a3
ENSMUSG00000039236.18	1.39876	5.49821e-05	0.00276948	Isg20
ENSMUSG00000053318.7	1.39061	0.00110868	0.0322379	Slamf8
ENSMUSG00000030921.17	1.38737	0.00200185	0.0501063	Trim30a
ENSMUSG00000024397.14	1.38635	0.00178461	0.046048	Aif1
ENSMUSG00000031639.12	1.37398	1.36759e-13	4.51767e-11	Tlr3
ENSMUSG00000002325.15	1.37265	0.0003019	0.0116058	Irf9
ENSMUSG00000081723.1	1.372	5.06535e-06	0.00035098	Pira6
ENSMUSG00000000290.13	1.36313	5.30415e-17	2.59803e-14	Itgb2
ENSMUSG00000024696.9	1.35024	2.54106e-06	0.000191992	Lpxn
ENSMUSG00000034438.16	1.34681	0.00729336	0.125075	Gbp8
ENSMUSG00000008496.19	1.3457	3.13264e-06	0.000229961	Pou2f2
ENSMUSG00000117713.1	1.34482	0.0008019	0.0252843	Gm46637
ENSMUSG00000027360.5	1.339	1.23847e-06	0.000100812	Hdc
ENSMUSG00000038539.15	1.3306	1.41743e-31	3.09751e-28	Atf5
ENSMUSG00000049502.17	1.32877	1.48484e-06	0.000119498	Dtx3l
ENSMUSG00000024640.9	1.32086	2.34975e-10	4.87257e-08	Psat1
ENSMUSG00000096727.3	1.32051	0.00908675	0.143175	Psmb9
ENSMUSG00000102037.1	1.32	0.000648335	0.0214919	Bcl2a1a
ENSMUSG00000055541.17	1.31723	3.10267e-08	3.93499e-06	Lair1
ENSMUSG00000009185.2	1.31534	0.00949771	0.147523	Ccl8
ENSMUSG00000023349.14	1.31448	1.12654e-09	2.01282e-07	Clec4n
ENSMUSG00000062760.11	1.31113	3.94219e-05	0.00210514	Shisal1
ENSMUSG00000055172.10	1.30849	1.64858e-47	9.36691e-44	C1ra
ENSMUSG00000075602.10	1.3069	0.000201253	0.00820288	Ly6a
ENSMUSG00000031662.8	1.30604	1.70222e-07	1.77703e-05	Snx20
ENSMUSG00000079227.10	1.30597	0.000176495	0.00734122	Ccr5
ENSMUSG00000022876.18	1.30226	0.000796311	0.025136	Samsn1
ENSMUSG00000030966.13	1.29408	4.51517e-06	0.000315163	Trim21
ENSMUSG00000020638.8	1.29354	0.00889173	0.141436	Cmpk2
ENSMUSG00000039853.18	1.29155	4.04779e-07	3.88493e-05	Trim14
ENSMUSG00000019122.8	1.28426	5.7149e-10	1.10226e-07	Ccl9
ENSMUSG00000040552.8	1.28247	3.89713e-11	8.78679e-09	C3ar1
ENSMUSG00000058715.11	1.27273	6.57319e-13	1.88624e-10	Fcer1g
ENSMUSG00000038507.6	1.26189	2.53094e-06	0.000191737	Parp12
ENSMUSG00000020142.12	1.25895	2.06325e-06	0.000158848	Slc1a4
ENSMUSG00000009292.18	1.25883	2.67856e-05	0.00150634	Trpm2
ENSMUSG00000022906.15	1.25759	9.17436e-06	0.000591008	Parp9
ENSMUSG00000033220.7	1.25013	1.55703e-13	4.97007e-11	Rac2
ENSMUSG00000074342.3	1.24256	1.06873e-05	0.000677716	I830077J02Rik
ENSMUSG00000113346.2	1.24221	5.6114e-07	5.06036e-05	Eprn
ENSMUSG00000037731.5	1.23757	2.97731e-07	2.96781e-05	Themis2
ENSMUSG00000044827.10	1.23683	0.000946178	0.028535	Tlr1
ENSMUSG00000098470.1	1.23655	1.02344e-23	1.11826e-20	C1rb
ENSMUSG00000034116.17	1.22893	7.6632e-13	2.11363e-10	Vav1
ENSMUSG00000001123.15	1.22764	0.00114837	0.0330873	Lgals9
ENSMUSG00000040033.16	1.22199	0.00112661	0.0326591	Stat2
ENSMUSG00000021322.8	1.21477	1.62796e-11	3.79088e-09	Aoah
ENSMUSG00000015950.13	1.21294	6.94655e-05	0.00337919	Ncf1
ENSMUSG00000027639.16	1.21105	3.18019e-05	0.00173077	Samhd1
ENSMUSG00000032915.6	1.20947	0.000654547	0.0216085	Adgre4
ENSMUSG00000025804.5	1.20939	0.000475961	0.0166522	Ccr1
ENSMUSG00000071715.12	1.20405	1.10007e-06	9.21887e-05	Ncf4
ENSMUSG00000028341.9	1.20163	0.000882734	0.0270816	Nr4a3
ENSMUSG00000070691.10	1.1972	0.000303332	0.0116451	Runx3
ENSMUSG00000044583.13	1.19683	1.15853e-10	2.51242e-08	Tlr7
ENSMUSG00000052783.16	1.19616	8.44981e-06	0.000553112	Grk4
ENSMUSG00000097075.3	1.19509	0.00701851	0.121357	Cdiptos
ENSMUSG00000025044.16	1.19218	2.23388e-07	2.25845e-05	Msr1
ENSMUSG00000036469.16	1.19174	2.4759e-09	4.04241e-07	March1
ENSMUSG00000052477.15	1.17165	4.26085e-15	1.63577e-12	C130026I21Rik
ENSMUSG00000057143.15	1.17075	7.77743e-06	0.000511456	Trim12c
ENSMUSG00000024066.9	1.16385	1.47608e-15	5.99056e-13	Xdh
ENSMUSG00000096887.2	1.16304	0.00346638	0.0751047	Gm20594
ENSMUSG00000022216.17	1.15478	5.86111e-16	2.52285e-13	Psme1
ENSMUSG00000023224.12	1.15415	7.33568e-38	1.89454e-34	Serping1
ENSMUSG00000057191.13	1.15306	3.41745e-06	0.000249579	AB124611
ENSMUSG00000029092.9	1.14961	0.0056316	0.104295	D5Ertd615e
ENSMUSG00000020437.12	1.14839	2.37489e-07	2.38404e-05	Myo1g
ENSMUSG00000038521.17	1.14583	5.45281e-13	1.58525e-10	C1s1
ENSMUSG00000071714.7	1.14317	4.84831e-05	0.00249688	Csf2rb2
ENSMUSG00000036887.5	1.13626	4.76799e-10	9.27765e-08	C1qa
ENSMUSG00000086841.1	1.13598	3.56387e-13	1.06575e-10	2410006H16Rik
ENSMUSG00000049401.10	1.13421	6.21829e-19	3.92567e-16	Ogfr
ENSMUSG00000025492.6	1.13369	0.0068471	0.119397	Ifitm3
ENSMUSG00000028581.17	1.13083	5.41052e-12	1.36024e-09	Laptm5
ENSMUSG00000068227.9	1.12415	1.35704e-05	0.000832663	Il2rb
ENSMUSG00000021624.9	1.12384	0.00055965	0.01895	Cd180
ENSMUSG00000044811.13	1.12172	1.01139e-06	8.57692e-05	Cd300c2
ENSMUSG00000021384.14	1.11964	0.000146919	0.0062859	Susd3
ENSMUSG00000040329.14	1.11085	4.59519e-05	0.00239972	Il7
ENSMUSG00000004709.14	1.11064	0.00459662	0.0908103	Cd244a
ENSMUSG00000070034.13	1.10912	0.00319732	0.0706869	Sp110
ENSMUSG00000043613.8	1.10618	0.000320362	0.0121836	Mmp3
ENSMUSG00000005413.8	1.10599	9.83362e-14	3.36582e-11	Hmox1
ENSMUSG00000056025.12	1.10273	0.00157733	0.0423688	Clca3a1
ENSMUSG00000021423.6	1.10162	1.9546e-06	0.000152132	Ly86
ENSMUSG00000070327.14	1.10066	0.000944968	0.028535	Rnf213
ENSMUSG00000071713.6	1.09118	7.10225e-07	6.20824e-05	Csf2rb
ENSMUSG00000022439.9	1.09091	7.99773e-05	0.00381861	Parvg
ENSMUSG00000029330.8	1.0812	9.3363e-15	3.48993e-12	Cds1
ENSMUSG00000058470.10	1.07193	0.00160329	0.0429133	Gm8369
ENSMUSG00000026315.13	1.0697	2.55041e-06	0.000192187	Serpinb8
ENSMUSG00000020089.8	1.06556	1.12118e-18	6.92426e-16	Ppa1
ENSMUSG00000026380.10	1.06267	0.000766001	0.0244235	Tfcp2l1
ENSMUSG00000004266.15	1.06113	1.188e-08	1.67078e-06	Ptpn6
ENSMUSG00000095028.6	1.06075	0.000865295	0.0266587	Sirpb1b
ENSMUSG00000038578.15	1.05552	0.00132055	0.0368523	Susd1
ENSMUSG00000071068.7	1.05488	0.00917467	0.144161	Treml2
ENSMUSG00000021998.16	1.05243	4.22968e-09	6.63873e-07	Lcp1
ENSMUSG00000039501.14	1.05035	8.71048e-10	1.57615e-07	Znfx1
ENSMUSG00000006411.12	1.0483	0.00247428	0.0587233	Nectin4
ENSMUSG00000038147.13	1.04492	6.80617e-08	8.05652e-06	Cd84
ENSMUSG00000027347.18	1.04064	0.00658516	0.116018	Rasgrp1
ENSMUSG00000022587.14	1.03844	0.00172615	0.0450049	Ly6e
ENSMUSG00000060519.11	1.03832	0.000101117	0.00462581	Tor3a
ENSMUSG00000044350.14	1.03759	2.96104e-09	4.75256e-07	Lacc1
ENSMUSG00000036905.8	1.03714	0.000162466	0.00685811	C1qb
ENSMUSG00000040428.19	1.02436	5.91262e-11	1.32261e-08	Plekha4
ENSMUSG00000021091.8	1.02217	1.26211e-12	3.41479e-10	Serpina3n
ENSMUSG00000033538.13	1.0216	5.54385e-07	5.01577e-05	Casp4
ENSMUSG00000049744.15	1.01912	6.81094e-05	0.0033189	Arhgap15
ENSMUSG00000000275.16	1.01883	1.21483e-16	5.56647e-14	Trim25
ENSMUSG00000024300.17	1.01742	3.10818e-10	6.26243e-08	Myo1f
ENSMUSG00000027951.16	1.00765	2.08638e-09	3.54923e-07	Adar
ENSMUSG00000026628.13	1.00615	0.0090285	0.142691	Atf3
ENSMUSG00000097585.2	1.00284	0.00215538	0.0531068	E230029C05Rik
ENSMUSG00000025140.15	1.00083	0.000165928	0.00699385	Pycr1
ENSMUSG00000028755.3	-1.00362	0.00224315	0.0547941	Cda
ENSMUSG00000043644.4	-1.01184	2.48793e-05	0.00142212	0610009L18Rik
ENSMUSG00000112121.1	-1.01527	0.0096736	0.149418	C230072F16Rik
ENSMUSG00000030268.17	-1.01848	0.000126175	0.00559201	Bcat1
ENSMUSG00000085171.7	-1.034	0.00853925	0.137914	D830026I12Rik
ENSMUSG00000029544.16	-1.03553	0.000751189	0.0240592	Cabp1
ENSMUSG00000023992.14	-1.0436	0.000118561	0.00530427	Trem2
ENSMUSG00000025013.15	-1.05777	0.000987963	0.0295754	Tll2
ENSMUSG00000042213.17	-1.06214	0.000734149	0.0236467	Zfand4
ENSMUSG00000085042.8	-1.07913	0.0044828	0.0893071	Abhd11os
ENSMUSG00000044338.9	-1.08347	0.00674577	0.117933	Aplnr
ENSMUSG00000001517.14	-1.0887	0.00385185	0.0808775	Foxm1
ENSMUSG00000078816.9	-1.11861	0.000126211	0.00559201	Prkcg
ENSMUSG00000031373.4	-1.13092	0.00642439	0.114404	Car5b
ENSMUSG00000005672.12	-1.1356	1.31208e-08	1.8362e-06	Kit
ENSMUSG00000030048.5	-1.13636	0.00813573	0.134214	Gkn3
ENSMUSG00000085653.7	-1.14118	0.00382572	0.0805072	Gm15179
ENSMUSG00000004415.15	-1.14146	0.00260508	0.0610122	Col26a1
ENSMUSG00000061762.12	-1.15291	0.00233938	0.0564171	Tac1
ENSMUSG00000018012.11	-1.16803	0.0035115	0.0757465	Rac3
ENSMUSG00000026424.8	-1.17043	0.00255423	0.0602184	Gpr37l1
ENSMUSG00000016356.18	-1.19277	2.56773e-05	0.00145023	Col20a1
ENSMUSG00000025001.11	-1.19913	0.000856603	0.0265379	Hells
ENSMUSG00000048895.13	-1.2083	4.44883e-05	0.0023405	Cdk5r1
ENSMUSG00000095294.2	-1.26513	0.00363495	0.0774683	Gm21119
ENSMUSG00000055632.18	-1.26889	3.69069e-19	2.4964e-16	Hmcn2
ENSMUSG00000050538.8	-1.27789	0.00836561	0.136346	B230217C12Rik
ENSMUSG00000040287.9	-1.28322	0.0011138	0.0323208	Stac3
ENSMUSG00000043398.5	-1.30098	0.0077621	0.130097	Gpr135
ENSMUSG00000055489.8	-1.31123	0.00598346	0.109315	Ano5
ENSMUSG00000044468.14	-1.32369	0.000254266	0.0100186	Tent5c
ENSMUSG00000018983.9	-1.32461	0.00172655	0.0450049	E2f2
ENSMUSG00000001494.6	-1.33615	3.12218e-05	0.00170246	Sost
ENSMUSG00000097180.5	-1.37573	0.00488064	0.0948042	2700038G22Rik
ENSMUSG00000097772.7	-1.3909	0.000445332	0.0158938	5430416N02Rik
ENSMUSG00000000392.17	-1.41536	2.58065e-12	6.72603e-10	Fap
ENSMUSG00000073680.2	-1.41698	2.55342e-05	0.00144502	Tmem88b
ENSMUSG00000086714.1	-1.42696	0.000313568	0.0119733	0610009E02Rik
ENSMUSG00000027318.17	-1.46473	0.00185481	0.0474587	Adam33
ENSMUSG00000073650.8	-1.47774	0.0019213	0.0485687	Catip
ENSMUSG00000020524.16	-1.52912	0.00540748	0.101467	Gria1
ENSMUSG00000097577.2	-1.54117	0.00686143	0.119513	6230400D17Rik
ENSMUSG00000091297.2	-1.54144	0.00337119	0.0734984	Gm8439
ENSMUSG00000036578.7	-1.57567	0.000932981	0.0282871	Fxyd7
ENSMUSG00000056174.8	-1.57603	9.5745e-05	0.00443723	Col8a2
ENSMUSG00000021057.15	-1.59823	1.42695e-08	1.97747e-06	Akap5
ENSMUSG00000037169.15	-1.60265	0.00405987	0.0835774	Mycn
ENSMUSG00000017724.14	-1.62703	0.00529028	0.100255	Etv4
ENSMUSG00000022044.14	-1.62977	0.00227896	0.0552886	Stmn4
ENSMUSG00000052305.6	-1.67514	0.000536273	0.0183113	Hbb-b1
ENSMUSG00000032719.4	-1.70269	0.00546407	0.102285	Sbspon
ENSMUSG00000024989.15	-1.71315	0.00163473	0.0435144	Cep55
ENSMUSG00000069919.7	-1.7205	0.000385548	0.0140784	Hba-a1
ENSMUSG00000069917.7	-1.72447	0.000366457	0.0134853	Hba-a2
ENSMUSG00000026683.14	-1.73269	0.00327047	0.0719681	Nuf2
ENSMUSG00000073940.3	-1.75593	0.000359417	0.0132779	Hbb-bt
ENSMUSG00000078612.9	-1.777	0.0066179	0.116342	Fyb2
ENSMUSG00000099384.6	-1.79154	0.00399964	0.0827573	1700110C19Rik
ENSMUSG00000079051.5	-1.79576	0.00455434	0.0904072	Vinac1
ENSMUSG00000023918.12	-1.84611	0.00348849	0.0753074	Adgrf4
ENSMUSG00000114942.1	-1.84769	0.00183754	0.0471996	Lats2
ENSMUSG00000045281.5	-1.87115	0.00196535	0.0494102	Gpr20
ENSMUSG00000047642.15	-1.89216	0.00463024	0.0912841	D930020B18Rik
ENSMUSG00000022347.8	-1.94612	0.0030265	0.0678696	A1bg
ENSMUSG00000005540.10	-2.02766	0.00472105	0.0926246	Fcer2a
ENSMUSG00000044576.6	-2.11133	0.00888806	0.141436	Garem2
ENSMUSG00000063594.5	-2.11198	0.000202515	0.00824247	Gng8
ENSMUSG00000085667.1	-2.15058	0.00595538	0.108872	Gm12992
ENSMUSG00000086308.1	-2.15944	0.000160139	0.00676994	G630016G05Rik
ENSMUSG00000035683.13	-2.17334	0.000459381	0.0163132	Melk
ENSMUSG00000020808.3	-2.22865	7.35832e-05	0.0035431	Pimreg
ENSMUSG00000026927.17	-2.28289	0.00508393	0.0974557	Entr1
ENSMUSG00000025407.7	-2.31452	2.62065e-06	0.000195921	Gli1
ENSMUSG00000004814.10	-2.4371	5.85409e-09	8.84621e-07	Ccl24
ENSMUSG00000059674.7	-2.46106	0.00193523	0.0487577	Cdh24
ENSMUSG00000109392.1	-2.52492	1.45504e-05	0.000885142	Gm5737
ENSMUSG00000030468.12	-2.64768	0.00687572	0.119689	Siglecg
ENSMUSG00000050702.6	-2.72188	0.00852521	0.137832	4930563M21Rik
ENSMUSG00000051504.18	-3.39662	0.0026927	0.0623955	Siglech
ENSMUSG00000089759.7	-3.84345	0.00883794	0.140896	3632454L22Rik
ENSMUSG00000029491.7	-4.06355	0.0075547	0.127731	Pde6b
ENSMUSG00000055629.5	-4.06832	0.00243686	0.0581266	B4galnt4
ENSMUSG00000026616.16	-4.14121	0.00267318	0.062146	Cr2
ENSMUSG00000095105.2	-5.27431	8.26525e-05	0.00393313	Edaradd
