# Supplementary material for: MAVS signaling is required for preventing persistent chikungunya heart infection and chronic vascular tissue inflammation
Source: Nat Commun. 2023 Aug 3;14:4668. doi: 10.1038/s41467-023-40047-w (PMC10400619; doi:10.1038/s41467-023-40047-w)
Supplement: Supplementary file 6 — Supplementary Data 3 [file 41467_2023_40047_MOESM6_ESM.xlsx]

## Sheet: Sheet1
Supplementary Data 3. List of differentially expressed genes at 5 dpi.
	log2FoldChange	p-value	Adjusted p-value	Gene name
ENSMUSG00000091350.2	6.05875	8.65954e-08	2.13921e-05	Vmn2r92
ENSMUSG00000068606.6	6.0513	8.26703e-13	8.69845e-10	Gm4841
ENSMUSG00000106577.1	5.709	1.00809e-12	9.87548e-10	Gm31026
ENSMUSG00000086221.1	5.54138	1.80261e-06	0.000279838	4930412B13Rik
ENSMUSG00000092413.6	5.39325	1.67311e-05	0.00171593	Olfr115
ENSMUSG00000001260.10	5.34306	5.60733e-07	0.000107634	Gabrg1
ENSMUSG00000073177.8	5.20295	9.05433e-06	0.00109286	Gm773
ENSMUSG00000032446.14	5.0921	0.000118004	0.00817653	Eomes
ENSMUSG00000108356.1	4.78491	0.000174304	0.0111276	9130221F21Rik
ENSMUSG00000051198.6	4.5921	0.000370682	0.0191816	4930548G14Rik
ENSMUSG00000067229.3	4.43562	0.000840689	0.0336365	Cyp2c66
ENSMUSG00000115816.1	4.34625	0.00763647	0.144823	Gm34589
ENSMUSG00000105662.4	4.34564	3.57462e-06	0.000485892	Gm6639
ENSMUSG00000056755.13	4.25429	9.28571e-35	6.59494e-31	Grm7
ENSMUSG00000015437.5	4.20334	1.16417e-19	4.13413e-16	Gzmb
ENSMUSG00000022454.17	4.14514	9.0827e-12	6.79027e-09	Nell2
ENSMUSG00000057346.12	4.11488	8.3522e-10	3.8898e-07	Apol9a
ENSMUSG00000101855.1	4.09771	0.000244431	0.0145578	1700010N08Rik
ENSMUSG00000042385.14	4.08008	0.0045315	0.106042	Gzmk
ENSMUSG00000042501.12	4.07058	2.65653e-16	5.80533e-13	Cpa6
ENSMUSG00000091805.2	4.04905	0.00455322	0.106288	Vmn2r108
ENSMUSG00000067599.13	4.02055	5.36437e-06	0.00069271	Klra7
ENSMUSG00000067750.3	3.98892	0.0065532	0.132129	Khdc1a
ENSMUSG00000023132.8	3.96323	2.28536e-39	3.24624e-35	Gzma
ENSMUSG00000000791.9	3.82289	9.94713e-05	0.00729306	Il12rb1
ENSMUSG00000079852.4	3.8227	3.56944e-05	0.00323976	Klra4
ENSMUSG00000079853.5	3.71966	0.0060687	0.12649	Klra1
ENSMUSG00000032315.6	3.68438	0.00294895	0.0791501	Cyp1a1
ENSMUSG00000009108.15	3.6343	0.0049087	0.111115	Gnat2
ENSMUSG00000025592.17	3.59588	1.82442e-10	9.96729e-08	Dach2
ENSMUSG00000035653.16	3.58173	0.00075314	0.031235	Lrfn5
ENSMUSG00000068246.6	3.51105	2.62881e-07	5.61519e-05	Apol9b
ENSMUSG00000037202.6	3.51069	2.88887e-11	2.00171e-08	Prf1
ENSMUSG00000030167.15	3.51006	1.35491e-05	0.00145802	Klrc1
ENSMUSG00000028176.13	3.45663	4.16082e-07	8.32427e-05	Lrrc7
ENSMUSG00000054892.14	3.4185	9.04301e-05	0.00677243	Txk
ENSMUSG00000054072.12	3.40121	1.77188e-11	1.25843e-08	Iigp1
ENSMUSG00000046500.8	3.37408	9.17426e-05	0.00682281	Tafa4
ENSMUSG00000037921.15	3.36025	1.87065e-27	1.06287e-23	Ddx60
ENSMUSG00000051354.14	3.3391	0.000243209	0.0145459	Samd3
ENSMUSG00000046879.7	3.28333	4.84236e-12	3.93047e-09	Irgm1
ENSMUSG00000039057.11	3.27354	7.59937e-15	1.19939e-11	Myo16
ENSMUSG00000062524.4	3.26101	1.0636e-07	2.53915e-05	Ncr1
ENSMUSG00000048852.13	3.22121	8.53885e-09	2.92265e-06	Gm12185
ENSMUSG00000025498.15	3.19798	1.11136e-07	2.60931e-05	Irf7
ENSMUSG00000101801.6	3.0765	0.00296162	0.0791501	1700020G17Rik
ENSMUSG00000034459.8	2.99579	5.51907e-07	0.000106661	Ifit1
ENSMUSG00000064215.13	2.97816	1.57215e-94	4.46631e-90	Ifi27
ENSMUSG00000102483.2	2.97213	0.00502296	0.112983	Catspere1
ENSMUSG00000089727.2	2.95579	9.2795e-06	0.00110765	Klra8
ENSMUSG00000043020.13	2.94179	0.000276447	0.015802	Wdr63
ENSMUSG00000030114.8	2.93071	2.04059e-05	0.0020199	Klrg1
ENSMUSG00000005667.8	2.91782	1.14617e-35	1.08538e-31	Mthfd2
ENSMUSG00000027233.4	2.87246	9.05978e-16	1.70702e-12	Patl2
ENSMUSG00000036800.8	2.85088	0.0047091	0.108464	Fam135b
ENSMUSG00000004612.9	2.79958	1.18397e-08	3.91111e-06	Nkg7
ENSMUSG00000069874.7	2.79141	5.76464e-06	0.000739792	Irgm2
ENSMUSG00000073555.1	2.74484	1.387e-06	0.000224319	Gm4951
ENSMUSG00000030187.15	2.72729	2.4023e-12	2.20151e-09	Klra2
ENSMUSG00000045551.7	2.58511	0.00617107	0.127687	Fpr1
ENSMUSG00000052736.15	2.57119	0.00266371	0.0739719	Klrc2
ENSMUSG00000056752.16	2.56497	0.000232012	0.0140239	Dnah9
ENSMUSG00000022126.6	2.54704	0.00167955	0.0538536	Acod1
ENSMUSG00000028071.12	2.51714	3.07348e-06	0.0004344	Sh2d2a
ENSMUSG00000018168.8	2.50659	1.16151e-06	0.000194102	Ikzf3
ENSMUSG00000072721.8	2.4946	0.00550263	0.120065	Klra14-ps
ENSMUSG00000097804.1	2.47613	9.61397e-16	1.70702e-12	Gm16685
ENSMUSG00000044544.4	2.44562	0.0045272	0.106031	4921513I03Rik
ENSMUSG00000060550.16	2.42563	9.34393e-13	9.48042e-10	H2-Q7
ENSMUSG00000030178.15	2.39162	0.000337402	0.0180356	Klra13-ps
ENSMUSG00000030325.16	2.37324	0.00057863	0.0260512	Klrb1c
ENSMUSG00000034098.14	2.35965	0.00583405	0.123964	Fstl5
ENSMUSG00000022651.6	2.34785	0.000430901	0.0212526	Retnlg
ENSMUSG00000035042.2	2.34444	4.67364e-11	3.08775e-08	Ccl5
ENSMUSG00000073409.12	2.29405	2.17735e-09	9.09651e-07	H2-Q6
ENSMUSG00000035186.6	2.28672	0.00129333	0.044972	Ubd
ENSMUSG00000055413.12	2.28007	1.32574e-14	1.88315e-11	H2-Q5
ENSMUSG00000030107.10	2.27942	5.40361e-05	0.00444557	Usp18
ENSMUSG00000078598.11	2.2743	0.00011349	0.00800037	Skint5
ENSMUSG00000050241.8	2.26733	0.000140848	0.00939283	Klre1
ENSMUSG00000030165.16	2.23533	0.000136945	0.00926301	Klrd1
ENSMUSG00000026104.14	2.22297	7.02038e-07	0.000129508	Stat1
ENSMUSG00000040483.15	2.21368	3.49331e-09	1.30581e-06	Xaf1
ENSMUSG00000061232.16	2.20793	1.30642e-17	3.7114e-14	H2-K1
ENSMUSG00000024791.10	2.2074	0.0001991	0.0124313	Cdca5
ENSMUSG00000056290.16	2.13284	3.84894e-11	2.60344e-08	Ms4a4b
ENSMUSG00000091694.9	2.12446	1.07819e-05	0.00123509	Apol11b
ENSMUSG00000074151.13	2.09305	0.000787816	0.0321567	Nlrc5
ENSMUSG00000062488.9	2.05347	0.00413275	0.0992526	Ifit3b
ENSMUSG00000041078.7	2.04852	1.26645e-05	0.00139205	Grid1
ENSMUSG00000068227.9	2.04826	2.11829e-16	5.01487e-13	Il2rb
ENSMUSG00000030149.15	2.04391	4.40322e-08	1.14762e-05	Klrk1
ENSMUSG00000091415.5	2.04237	3.70453e-09	1.36678e-06	Ak9
ENSMUSG00000001166.17	2.03609	1.19862e-06	0.000199131	Oas1c
ENSMUSG00000074896.3	1.97598	0.00496339	0.112009	Ifit3
ENSMUSG00000063268.12	1.90204	2.83043e-10	1.48907e-07	Parp10
ENSMUSG00000070637.2	1.89824	0.00101218	0.0380892	Srarp
ENSMUSG00000092021.8	1.89612	9.31224e-05	0.00687147	Gbp11
ENSMUSG00000025408.15	1.89159	1.00114e-26	4.74023e-23	Ddit3
ENSMUSG00000022034.10	1.88446	0.000403849	0.0203029	Esco2
ENSMUSG00000037321.17	1.88316	0.00220652	0.0647198	Tap1
ENSMUSG00000059203.10	1.86554	6.20969e-05	0.00496932	Il1rapl2
ENSMUSG00000027379.13	1.84665	0.00026858	0.0155716	Bub1
ENSMUSG00000048191.15	1.82668	0.00524177	0.115437	Muc6
ENSMUSG00000067235.14	1.81159	4.32822e-25	1.75658e-21	H2-Q10
ENSMUSG00000073407.1	1.79902	0.000168058	0.0107967	Gm6034
ENSMUSG00000059854.8	1.79755	0.00205445	0.0615583	Hydin
ENSMUSG00000027570.15	1.783	0.00569767	0.122532	Col9a3
ENSMUSG00000016496.7	1.78241	0.00609317	0.126721	Cd274
ENSMUSG00000053977.13	1.77524	0.00327951	0.0849295	Cd8a
ENSMUSG00000070390.12	1.76194	1.50576e-07	3.36828e-05	Nlrp1b
ENSMUSG00000024675.19	1.7479	2.05576e-07	4.45817e-05	Ms4a4c
ENSMUSG00000030966.13	1.7341	7.48189e-10	3.54255e-07	Trim21
ENSMUSG00000091705.8	1.7285	2.34213e-10	1.25543e-07	H2-Q2
ENSMUSG00000079507.10	1.71268	1.14677e-15	1.91638e-12	H2-Q1
ENSMUSG00000032596.14	1.70485	3.53606e-10	1.76238e-07	Uba7
ENSMUSG00000052783.16	1.70245	1.28618e-10	7.77426e-08	Grk4
ENSMUSG00000026563.13	1.68164	0.0061808	0.127748	Tada1
ENSMUSG00000036526.8	1.6781	0.000831718	0.0333316	Card11
ENSMUSG00000041431.16	1.66965	4.07135e-05	0.00358102	Ccnb1
ENSMUSG00000058163.14	1.66601	0.000717995	0.0303535	Gm5431
ENSMUSG00000031896.7	1.64889	0.00324084	0.0843122	Ctrl
ENSMUSG00000001444.2	1.64864	0.00329401	0.0851498	Tbx21
ENSMUSG00000051457.7	1.6389	7.825e-12	6.00812e-09	Spn
ENSMUSG00000026068.11	1.6325	0.000340472	0.0181472	Il18rap
ENSMUSG00000035929.11	1.624	1.38303e-06	0.000224319	H2-Q4
ENSMUSG00000023341.15	1.58968	1.4473e-05	0.00153994	Mx2
ENSMUSG00000073411.12	1.57751	1.32747e-10	7.8567e-08	H2-D1
ENSMUSG00000043760.16	1.56999	0.0062517	0.128513	Pkhd1
ENSMUSG00000024910.5	1.5595	0.00165531	0.0532568	Ctsw
ENSMUSG00000031506.11	1.55355	6.95204e-06	0.000873897	Ptpn7
ENSMUSG00000056116.18	1.5487	1.60406e-05	0.00166922	H2-T22
ENSMUSG00000040329.14	1.54148	7.79077e-09	2.7666e-06	Il7
ENSMUSG00000073418.4	1.53884	3.4894e-10	1.76238e-07	C4b
ENSMUSG00000029605.16	1.534	0.000331766	0.0178583	Oas1b
ENSMUSG00000033355.6	1.52839	0.00199533	0.0605613	Rtp4
ENSMUSG00000040033.16	1.52418	4.84543e-05	0.00412137	Stat2
ENSMUSG00000000409.14	1.52259	0.000490328	0.0232275	Lck
ENSMUSG00000066273.6	1.51482	0.0080064	0.148469	Olfr33
ENSMUSG00000057143.15	1.50692	8.33034e-09	2.88606e-06	Trim12c
ENSMUSG00000096914.3	1.50193	0.00193051	0.0593547	Galntl6
ENSMUSG00000015451.16	1.49947	2.44342e-13	3.01805e-10	C4a
ENSMUSG00000020897.12	1.49044	0.00505227	0.113025	Aurkb
ENSMUSG00000017716.15	1.48213	2.16101e-06	0.000323116	Birc5
ENSMUSG00000039396.11	1.47486	0.00624271	0.128421	Neil3
ENSMUSG00000052142.15	1.46025	0.00016828	0.0107967	Rasal3
ENSMUSG00000024056.10	1.4587	0.000807922	0.0326026	Ndc80
ENSMUSG00000066258.13	1.45708	5.46129e-16	1.10821e-12	Trim12a
ENSMUSG00000073406.10	1.45575	2.76786e-09	1.1075e-06	H2-Bl
ENSMUSG00000057058.16	1.45016	0.00151596	0.0499038	Skap1
ENSMUSG00000028337.14	1.40896	0.000236452	0.0142016	Coro2a
ENSMUSG00000090215.9	1.40379	2.91137e-07	6.1266e-05	Trim34b
ENSMUSG00000009292.18	1.39939	2.27419e-06	0.000334754	Trpm2
ENSMUSG00000018459.15	1.38937	0.00767879	0.145238	Slc13a3
ENSMUSG00000028137.9	1.38727	0.00538887	0.117763	Celf3
ENSMUSG00000079014.4	1.38364	0.00239104	0.0683916	Serpina3i
ENSMUSG00000028702.15	1.37844	0.00225005	0.0654911	Rad54l
ENSMUSG00000057596.13	1.37453	3.73988e-05	0.00335162	Trim30d
ENSMUSG00000042489.15	1.37414	0.00333046	0.0856278	Clspn
ENSMUSG00000051900.12	1.37308	0.00505666	0.113025	Abca16
ENSMUSG00000053318.7	1.36914	0.00125635	0.0442275	Slamf8
ENSMUSG00000003206.7	1.36492	0.000194894	0.0122224	Ebi3
ENSMUSG00000096727.3	1.358	0.00729267	0.140841	Psmb9
ENSMUSG00000056144.14	1.35744	0.000271366	0.0156374	Trim34a
ENSMUSG00000073514.4	1.34528	0.002645	0.0736059	Dok6
ENSMUSG00000027863.8	1.34376	0.000778137	0.0318991	Cd2
ENSMUSG00000028931.12	1.34117	3.00216e-09	1.15254e-06	Kcnab2
ENSMUSG00000058470.10	1.34032	5.202e-05	0.00431767	Gm8369
ENSMUSG00000030789.9	1.33965	2.11312e-06	0.000317628	Itgax
ENSMUSG00000035373.2	1.338	0.000654156	0.0285389	Ccl7
ENSMUSG00000020437.12	1.33708	1.34109e-09	5.86137e-07	Myo1g
ENSMUSG00000113346.2	1.32507	8.07239e-08	2.01165e-05	Eprn
ENSMUSG00000025804.5	1.32167	0.00012307	0.00844514	Ccr1
ENSMUSG00000026395.16	1.32087	8.63427e-19	2.72545e-15	Ptprc
ENSMUSG00000034422.14	1.31975	0.00109041	0.0402054	Parp14
ENSMUSG00000033777.4	1.31227	1.42569e-10	8.2658e-08	Tlr13
ENSMUSG00000094796.2	1.30315	0.000890381	0.034986	BC147527
ENSMUSG00000025473.16	1.29095	0.000391368	0.0200331	Adam8
ENSMUSG00000046245.13	1.28455	7.91468e-05	0.00611001	Pilra
ENSMUSG00000049502.17	1.28372	3.30346e-06	0.000454545	Dtx3l
ENSMUSG00000089942.9	1.28088	1.83345e-08	5.85242e-06	Pira2
ENSMUSG00000073402.11	1.27401	6.02827e-07	0.000114938	Gm8909
ENSMUSG00000027490.17	1.2638	7.21208e-06	0.000894708	E2f1
ENSMUSG00000060441.15	1.25977	1.90076e-12	1.79996e-09	Trim5
ENSMUSG00000038507.6	1.25907	2.6503e-06	0.000388106	Parp12
ENSMUSG00000072082.7	1.25817	0.000451163	0.0219847	Ccnf
ENSMUSG00000029798.11	1.25133	0.00700816	0.137129	Herc6
ENSMUSG00000026896.14	1.24473	0.000273569	0.0157215	Ifih1
ENSMUSG00000028874.14	1.24371	0.00691292	0.135909	Fgr
ENSMUSG00000033880.11	1.24366	0.00132048	0.045637	Lgals3bp
ENSMUSG00000040296.15	1.24315	1.29297e-05	0.00141277	Ddx58
ENSMUSG00000022112.14	1.24143	0.00155207	0.0507396	Gpc5
ENSMUSG00000097075.3	1.23988	0.00461815	0.107187	Cdiptos
ENSMUSG00000008496.19	1.23842	1.70021e-05	0.00173746	Pou2f2
ENSMUSG00000047534.17	1.23096	0.00309822	0.0817246	Mis18bp1
ENSMUSG00000024079.4	1.22598	2.94307e-06	0.000420148	Eif2ak2
ENSMUSG00000066677.12	1.2225	0.00719831	0.139758	Ifi208
ENSMUSG00000031620.16	1.21944	0.0045273	0.106031	Iqcm
ENSMUSG00000036768.6	1.20863	0.000102016	0.00743119	Kif15
ENSMUSG00000028364.15	1.20556	0.00633583	0.129214	Tnc
ENSMUSG00000003484.4	1.2053	0.000706638	0.0301878	Cyp4f18
ENSMUSG00000038421.13	1.20128	0.00574578	0.123008	Fcrla
ENSMUSG00000056025.12	1.20085	0.00052401	0.0242223	Clca3a1
ENSMUSG00000042351.9	1.1993	0.000558865	0.0254029	Grap2
ENSMUSG00000081769.9	1.19429	8.09503e-06	0.000991258	Gm12216
ENSMUSG00000056071.12	1.19386	0.00140724	0.0474993	S100a9
ENSMUSG00000021298.8	1.19086	0.00369958	0.0928458	Gpr132
ENSMUSG00000001228.14	1.18558	6.14263e-05	0.00494351	Uhrf1
ENSMUSG00000022906.15	1.1812	3.08101e-05	0.00288873	Parp9
ENSMUSG00000029752.12	1.17844	1.66085e-06	0.000259248	Asns
ENSMUSG00000050370.5	1.17737	0.00771215	0.145311	Ch25h
ENSMUSG00000028859.14	1.17721	2.06647e-05	0.00203558	Csf3r
ENSMUSG00000035455.12	1.17447	0.00175317	0.0556488	Fignl1
ENSMUSG00000098112.8	1.17251	1.8328e-06	0.000281448	Bin2
ENSMUSG00000056888.11	1.16673	0.000106532	0.00760497	Glipr1
ENSMUSG00000029092.9	1.16307	0.00477721	0.109023	D5Ertd615e
ENSMUSG00000037474.13	1.16288	0.00304432	0.0807526	Dtl
ENSMUSG00000039264.9	1.16007	1.0837e-06	0.000184353	Gimap3
ENSMUSG00000027347.18	1.15789	0.00216442	0.0639178	Rasgrp1
ENSMUSG00000047810.9	1.15782	8.91411e-07	0.000156322	Ccdc88b
ENSMUSG00000002325.15	1.14922	0.00248272	0.0703205	Irf9
ENSMUSG00000025372.16	1.1484	9.3273e-15	1.39463e-11	Baiap2
ENSMUSG00000070000.13	1.1478	0.00618927	0.127774	Fcho1
ENSMUSG00000092341.3	1.13794	7.08138e-06	0.000882347	Malat1
ENSMUSG00000032066.9	1.13741	0.00754609	0.143684	Bco2
ENSMUSG00000030427.17	1.13157	0.00203401	0.0612769	Lilra6
ENSMUSG00000030830.18	1.12806	1.42633e-09	6.04785e-07	Itgal
ENSMUSG00000081665.2	1.12705	3.32095e-06	0.000454545	Pira1
ENSMUSG00000029283.17	1.11004	0.0072095	0.139758	Cdc7
ENSMUSG00000067203.8	1.1029	4.96792e-13	5.64534e-10	H2-K2
ENSMUSG00000054555.11	1.10091	0.00127541	0.0446222	Adam12
ENSMUSG00000037386.16	1.09975	0.00681238	0.134777	Rims2
ENSMUSG00000010358.13	1.09908	0.000139861	0.00934898	Ifi35
ENSMUSG00000002668.8	1.09751	6.80869e-05	0.00540302	Dennd1c
ENSMUSG00000026979.16	1.09422	1.96523e-07	4.29464e-05	Psd4
ENSMUSG00000048602.9	1.08765	0.000525218	0.0242223	Morc2b
ENSMUSG00000049303.10	1.0857	0.000171452	0.0109702	Syt12
ENSMUSG00000027843.13	1.08431	0.00194095	0.0594826	Ptpn22
ENSMUSG00000001943.8	1.07803	0.000229795	0.0139493	Vsig2
ENSMUSG00000010538.14	1.07168	0.00605946	0.12639	Tsacc
ENSMUSG00000024679.10	1.07041	2.48569e-08	7.0616e-06	Ms4a6d
ENSMUSG00000028459.11	1.0615	0.00574141	0.123008	Cd72
ENSMUSG00000014813.9	1.06043	5.12481e-05	0.00426952	Stc1
ENSMUSG00000036095.11	1.05388	0.0011586	0.0420365	Dgkb
ENSMUSG00000071203.6	1.04935	1.53759e-05	0.00162385	Naip5
ENSMUSG00000033220.7	1.04233	7.43059e-10	3.54255e-07	Rac2
ENSMUSG00000022439.9	1.04188	0.000154169	0.0100917	Parvg
ENSMUSG00000030474.9	1.03588	4.23074e-05	0.00367557	Siglece
ENSMUSG00000021322.8	1.03252	9.79952e-09	3.27523e-06	Aoah
ENSMUSG00000036469.16	1.02622	2.5878e-07	5.56946e-05	March1
ENSMUSG00000041247.8	1.02336	0.00413169	0.0992526	Lamp3
ENSMUSG00000025887.10	1.02242	2.57021e-08	7.15855e-06	Casp12
ENSMUSG00000071715.12	1.0203	3.58085e-05	0.00323976	Ncf4
ENSMUSG00000022945.12	1.01878	0.000958466	0.0366525	Chaf1b
ENSMUSG00000042581.14	1.01177	0.000908258	0.0355598	Thsd7b
ENSMUSG00000085632.1	1.00854	3.05532e-05	0.00287412	Gm12381
ENSMUSG00000060924.15	1.00697	0.00572097	0.122881	Csmd1
ENSMUSG00000026271.15	1.00206	0.00627989	0.128675	Gpr35
ENSMUSG00000029254.16	1.00055	0.00188601	0.0584931	Stap1
ENSMUSG00000020218.11	-1.00454	1.06596e-05	0.00123101	Wif1
ENSMUSG00000000889.8	-1.01135	2.13498e-08	6.38448e-06	Dbh
ENSMUSG00000026424.8	-1.01723	0.00727539	0.140603	Gpr37l1
ENSMUSG00000030433.15	-1.08175	1.22411e-06	0.000201016	Sbk2
ENSMUSG00000022376.8	-1.09271	0.0029701	0.0792278	Adcy8
ENSMUSG00000046807.10	-1.1907	0.000845616	0.0336365	Lrrc75b
ENSMUSG00000009216.7	-1.21196	0.0013445	0.0462982	Fam163b
ENSMUSG00000033825.10	-1.30198	0.00354655	0.089913	Tpsb2
ENSMUSG00000069378.14	-1.34105	0.00138723	0.0471863	Prdm6
ENSMUSG00000046607.6	-1.38144	0.000642796	0.0282681	Hrk
ENSMUSG00000085272.7	-1.43757	0.00181014	0.0566857	Sbk3
ENSMUSG00000028307.9	-1.45059	0.00272776	0.075236	Aldob
ENSMUSG00000079534.1	-1.46093	0.00721548	0.139758	Gm5640
ENSMUSG00000079531.1	-1.47258	0.00502808	0.113008	Gm5936
ENSMUSG00000004814.10	-1.47308	0.000110358	0.00783788	Ccl24
ENSMUSG00000028386.1	-1.47858	0.00554907	0.120615	Slc46a2
ENSMUSG00000036136.9	-1.74924	0.00537369	0.117522	Fam110c
ENSMUSG00000074634.12	-1.75501	9.22334e-05	0.00684141	Tmem267
ENSMUSG00000062181.14	-2.40667	0.00426532	0.101751	Ces3b
ENSMUSG00000005681.12	-2.77216	0.00283431	0.0770525	Apoa2
ENSMUSG00000068086.6	-3.46732	0.00449275	0.105658	Cyp2d9
ENSMUSG00000030895.9	-4.20139	0.0023386	0.0675176	Hpx
ENSMUSG00000056423.7	-4.61552	0.000428007	0.0212157	Uts2b
ENSMUSG00000028584.3	-4.63018	0.000287176	0.0161872	Lrrc38
ENSMUSG00000024386.9	-4.70096	0.00517148	0.114154	Proc
ENSMUSG00000024863.6	-4.8291	0.00713538	0.138937	Mbl2
ENSMUSG00000069922.12	-4.89708	0.0014722	0.0488978	Ces3a
ENSMUSG00000032083.8	-4.91676	0.000676902	0.0291807	Apoa1
ENSMUSG00000059908.9	-5.08004	0.00146016	0.0486875	Mug1
ENSMUSG00000066366.14	-5.3592	0.00574068	0.123008	Serpina1a
ENSMUSG00000035540.12	-5.41744	0.00544515	0.118902	Gc
ENSMUSG00000029368.10	-5.8368	0.0016168	0.0522545	Alb
ENSMUSG00000072849.10	-5.89857	0.00106959	0.0397202	Serpina1e
ENSMUSG00000071178.11	-6.08471	0.00126074	0.0442725	Serpina1b
ENSMUSG00000078683.9	-6.99636	0.00804543	0.148692	Mup1
ENSMUSG00000078687.9	-7.01595	0.00562713	0.12166	Mup8
ENSMUSG00000078686.11	-7.11544	0.00114198	0.0415928	Mup9
ENSMUSG00000078680.3	-7.13467	0.00236435	0.0680648	Mup10
ENSMUSG00000094793.1	-7.14734	0.000523797	0.0242223	Mup12
ENSMUSG00000110439.1	-7.23687	0.000727066	0.0306913	Mup22
ENSMUSG00000078674.2	-7.35518	0.00147319	0.0488978	Mup18
ENSMUSG00000079015.2	-7.43489	0.00120131	0.0429822	Serpina1c
ENSMUSG00000078673.10	-7.48734	0.000675838	0.0291792	Mup19
ENSMUSG00000089873.8	-7.63728	0.000730677	0.0307699	Mup13
ENSMUSG00000073842.10	-7.69858	7.16997e-05	0.00564243	Mup7
ENSMUSG00000096688.1	-7.70489	0.00038947	0.0199719	Mup17
ENSMUSG00000073834.10	-7.72576	0.000438477	0.0215514	Mup11
ENSMUSG00000078688.11	-7.77015	0.00300892	0.0800378	Mup2
ENSMUSG00000096674.1	-8.18137	0.0015979	0.0518205	Mup15
ENSMUSG00000066154.11	-8.18206	0.000331999	0.0178583	Mup3
ENSMUSG00000040134.8	-21.1855	8.8545e-09	2.99461e-06	Rdh7
ENSMUSG00000078672.2	-23.2735	6.8364e-14	8.82797e-11	Mup20
