# Supplementary material for: MAVS signaling is required for preventing persistent chikungunya heart infection and chronic vascular tissue inflammation
Source: Nat Commun. 2023 Aug 3;14:4668. doi: 10.1038/s41467-023-40047-w (PMC10400619; doi:10.1038/s41467-023-40047-w)
Supplement: Supplementary file 7 — Source Data [file 41467_2023_40047_MOESM7_ESM.zip]

Archive with 2 entries (2 files):
- 7-Source-data-file_NCOMMS-23-15254-T.xlsx
- __MACOSX/._7-Source-data-file_NCOMMS-23-15254-T.xlsx
